# Supplementary material for: Toward a standard in structural genome annotation for prokaryotes
Source: Stand Genomic Sci. 2015 Jul 25;10:45. doi: 10.1186/s40793-015-0034-9 (PMC4572445; doi:10.1186/s40793-015-0034-9)
Supplement: Additional file 1: — Replicons Used in This Study. This is an Excel file listing the GenBank accession numbers of the 45 replicons used in this study, along with the number of peptides, the RefSeq source for gene calls, and the file name and publication reference for the peptide sources. [file 40793_2015_34_MOESM1_ESM.xlsx]

## Sheet: Peptides_45Amplicons
Accession	Peptides	RefSeq Gene Call Directory	Peptide Source	Peptide Ref
NC_013093	12705	Actinosynnema_mirum_DSM_43827_uid58951	NC_013093.MSGFe10.gff	Venter, 2011
NC_007413	27450	Anabaena_variabilis_ATCC_29413_uid58043	NC_007413.MSGFe10.gff	Venter, 2011
NC_007797	2112	Anaplasma_phagocytophilum_HZ_uid57951	NC_007797.MSGFe10.gff	Venter, 2011
NC_008541	43365	Arthrobacter_FB24_uid58141	NC_008541.MSGFe10.gff	Venter, 2011
NC_005945	23557	Bacillus_anthracis_Sterne_uid58091	NC_005945.MSGFe10.gff	Venter, 2011
NC_004722	1023	Bacillus_cereus_ATCC_14579_uid57975	PRIDE BioMart Export	Clair, 2010
NC_013172	23820	Brachybacterium_faecium_DSM_4810_uid58649	NC_013172.MSGFe10.gff	Venter, 2011
NC_014151	44654	Cellulomonas_flavigena_DSM_20109_uid48821	NC_014151.MSGFe10.gff	Venter, 2011
NC_002932	23192	Chlorobium_tepidum_TLS_uid57897	NC_002932.MSGFe10.gff	Venter, 2011
NC_010175	39336	Chloroflexus_aurantiacus_J_10_fl_uid57657	NC_010175.MSGFe10.gff	Venter, 2011
NC_009012	2186	Clostridium_thermocellum_ATCC_27405_uid57917	NC_009012.MSGFe10.gff	Venter, 2011
NC_013170	13530	Cryptobacterium_curtum_DSM_15641_uid59041	NC_013170.MSGFe10.gff	Venter, 2011
NC_010546	30917	Cyanothece_ATCC_51142_uid59013	NC_010546.MSGFe11.gff	Venter, 2011
NC_012526	11409	Deinococcus_deserti_VCD115_uid58615	NTERP_Supplementary_Table_S1.xls	Baudet, 2010
NC_001263	29639	Deinococcus_radiodurans_R1_uid57665	NC_001263.MSGFe10.gff	Venter, 2011
NC_007519	41089	Desulfovibrio_alaskensis_G20_uid57941	NC_007519.MSGFe10.gff	Venter, 2011
NC_002937	29459	Desulfovibrio_vulgaris_Hildenborough_uid57645	NC_002937.MSGFe10.gff	Venter, 2011
NC_000913	38485	Escherichia_coli_K_12_substr__MG1655_uid57779	NC_000913.MSGFe10.gff	Venter, 2011
NC_007517	25970	Geobacter_metallireducens_GS_15_uid57731	NC_007517.MSGFe10.gff	Venter, 2011
NC_002939	27613	Geobacter_sulfurreducens_PCA_uid57743	NC_002939.MSGFe10.gff	Venter, 2011
NC_009483	35911	Geobacter_uraniireducens_Rf4_uid58475	NC_009483.MSGFe10.gff	Venter, 2011
NC_014729	11134	Halogeometricum_borinquense_DSM_11551_uid54919	NC_014729.MSGFe10.gff	Venter, 2011
NC_013158	12034	Halorhabdus_utahensis_DSM_12940_uid59189	NC_013158.MSGFe10.gff	Venter, 2011
NC_009664	38314	Kineococcus_radiotolerans_SRS30216_uid58067	NC_009664.MSGFe10.gff	Venter, 2011
NC_007355	21358	Methanosarcina_barkeri_Fusaro_uid57715	NC_007355.MSGFe10.gff	Venter, 2011
NC_008596	561	Mycobacterium_smegmatis_MC2_155_uid57701	NterminalSequences.pdf	Gallien, 2009
NC_000962	22933	Mycobacterium_tuberculosis_H37Rv_uid57777	NC_000962.MSGFe10.gff	Venter, 2011
NC_014210	12563	Nocardiopsis_dassonvillei_DSM_43111_uid49483	NC_014210.MSGFe10.gff	Venter, 2011
NC_007498	4156	Pelobacter_carbinolicus_DSM_2380_uid58241	NC_007498.MSGFe10.gff	Venter, 2011
NC_005072	16438	Prochlorococcus_marinus_pastoris_CCMP1986_uid57761	NC_005072.MSGFe10.gff	Venter, 2011
NC_014034	50614	Rhodobacter_capsulatus_SB_1003_uid47509	NC_014034.MSGFe10.gff	Venter, 2011
NC_007494	5801	Rhodobacter_sphaeroides_2_4_1_uid57653	NC_007494.MSGFe10.gff	Venter, 2011
NC_007493	41707	Rhodobacter_sphaeroides_2_4_1_uid57653	NC_007493.MSGFe10.gff	Venter, 2011
NC_009767	28131	Roseiflexus_castenholzii_DSM_13941_uid58287	NC_009767.MSGFe10.gff	Venter, 2011
NC_013159	12860	Saccharomonospora_viridis_DSM_43017_uid59055	NC_013159.MSGFe10.gff	Venter, 2011
NC_013165	17454	Slackia_heliotrinireducens_DSM_20476_uid59051	NC_013165.MSGFe10.gff	Venter, 2011
NC_013947	19901	Stackebrandtia_nassauensis_DSM_44728_uid46663	NC_013947.MSGFe10.gff	Venter, 2011
NC_002737	5879	Streptococcus_pyogenes_M1_GAS_uid57845	NC_002737.MSGFe10.gff	Venter, 2011
NC_010475	27140	Synechococcus_PCC_7002_uid59137	NC_010475.MSGFe10.gff	Venter, 2011
NC_000911	20806	Synechocystis_PCC_6803_uid57659	NC_000911.MSGFe10.gff	Venter, 2011
NC_008554	19677	Syntrophobacter_fumaroxidans_MPOB_uid58177	NC_008554.MSGFe10.gff	Venter, 2011
NC_012804	9544	Thermococcus_gammatolerans_EJ3_uid59389	PRIDE BioMart Export	Zivanovic, 2009
NC_014165	7216	Thermobispora_bispora_DSM_43833_uid48999	NC_014165.MSGFe10.gff	Venter, 2011
NC_013530	40245	Xylanimonas_cellulosilytica_DSM_15894_uid41935	NC_013530.MSGFe10.gff	Venter, 2011
NC_004088	30688	Yersinia_pestis_KIM_10_uid57875	NC_004088.MSGFe10.gff	Venter, 2011
Total	1004576
